# Supplementary material for: Histone Methylation in Nickel-Smelting Industrial Workers
Source: PLoS One. 2015 Oct 16;10(10):e0140339. doi: 10.1371/journal.pone.0140339 (PMC4608576; doi:10.1371/journal.pone.0140339)
Supplement: S1 Dataset — And the group 1 express the smelting workers, the group 2 express the officers workers. (XLSX) [file pone.0140339.s001.xlsx]

## Sheet: Sheet1
	The OD of H3K27me3 and H3K4me3 by ELISA
GROUPS	working.years.group	AGE(years)	H3K27me3	H3K4me3		NOTE: group 1 is smelting workers ; group 2 is officer workers
1	1	20	19.9831	42.301
1	1	24	15.5215	38.3623
1	1	27	19.9286	38.2048
1	1	28	16.1643	37.3383
1	1	27	25.0072	34.5812
1	1	29	25.7643	47.0273
1	1	28	21.6286	31.1152
1	1	26	18.5643	33.7935
1	1	25	23.35	33.3209
1	1	26	22.8786	36.5506
1	1	27	13.3857	41.9071
1	1	27	28.6143	36.393
1	1	26	18.5857	31.6667
1	1	29	11.95	40.0166
1	1	27	23.0072	34.0298
1	1	27	18.0643	48.1302
1	1	27	19.0857	34.5025
1	1	27	21.2215	40.4892
1	1	27	18.3072	43.1675
1	1	26	18.65	38.4411
1	2	28	12.163	38.2048
1	2	27	18.0798	41.3557
1	2	29	12.2511	38.5987
1	2	28	18.247	45.5307
1	2	29	25.213	34.1874
1	2	29	14.7849	36.7869
1	2	29	21.9349	61.9942
1	2	26	16.1313	46.4759
1	2	28	26.2248	67.9809
1	2	27	18.7655	36.6293
1	2	29	16.8923	52.2263
1	2	34	13.9152	43.7977
1	2	31	13.1375	40.9618
1	2	30	15.571	48.524
1	2	34	12.2176	43.0887
1	2	31	13.5473	67.9809
1	2	30	22.5955	48.2089
1	2	33	16.3487	38.126
1	2	31	17.6449	38.0472
1	2	33	14.8435	38.5987
1	3	34	9.7822	31.903
1	3	32	10.4288	35.8416
1	3	34	10.4923	32.5332
1	3	32	10.3376	37.8109
1	3	34	12.6621	39.0713
1	3	32	14.5107	36.9444
1	3	33	14.6336	35.1327
1	3	33	12.7058	40.568
1	3	32	10.3098	41.5133
1	3	34	13.2582	33.7147
1	3	32	14.7804	39.3864
1	3	34	16.0101	33.4784
1	3	32	15.1533	34.9751
1	3	30	16.6845	39.1501
1	3	34	12.4916	36.9444
1	3	33	13.6578	33.2421
1	3	33	15.7325	35.2902
1	3	35	14.0228	29.2247
1	3	35	15.4389	36.1567
1	3	35	12.0711	44.1915
1	4	35	11.8074	63.0887
1	4	36	15.0793	54.3822
1	4	36	16.0129	83.6898
1	4	36	13.47	52.4917
1	4	37	18	53.7147
1	4	37	15.6972	67.1475
1	4	37	14.6481	83.8847
1	4	38	18.8714	97.1268
1	4	38	9.0289	21.9569
1	4	38	12.532	32.2761
1	4	38	6.1882	37.1542
1	4	38	9.6335	32.7429
1	4	38	14.4614	41.4867
1	4	38	13.1188	32.67
1	4	38	15.715	45.6301
1	4	38	15.9284	36.451
1	4	39	11.9274	26.6044
1	4	39	13.9057	78.611
1	4	39	9.3757	32.7695
1	4	39	13.4422	19.063
1	5	40	8.9643	53.1982
1	5	40	13.7465	50.0472
1	5	40	13.1607	40.9096
1	5	40	12.1968	50.5987
1	5	40	13.95	52.7255
1	5	40	13.05	54.1434
1	5	41	12.5465	56.2703
1	5	41	13.9143	50.5987
1	5	41	11.4964	46.1086
1	5	41	12.3143	56.7429
1	5	41	7.9786	54.7736
1	5	42	10.1643	47.0539
1	5	42	14.1	47.1327
1	5	42	13.9	45.2421
1	5	42	11.8357	51.9378
1	5	42	12.375	45.3209
1	5	42	14.0929	54.1434
1	5	43	12.1143	50.3623
1	5	43	14.8429	46.0298
1	5	44	7.1929	46.0298
1	6	45	8.5932	47.131
1	6	45	11.7096	24.432
1	6	45	17.9822	73.5281
1	6	45	14.2213	46.5008
1	6	45	6.7439	19.5398
1	6	46	15.2616	57.0439
1	6	46	14.9415	64.1044
1	6	46	10.4559	17.4212
1	6	47	12.6965	21.8325
1	6	47	9.4912	80.4394
1	6	47	6.6505	100.054
1	6	47	8.9	166.617
1	6	48	8.7444	23.1716
1	6	48	10.8382	77.1019
1	6	48	6.5172	30.3399
1	6	48	13.0788	11.2769
1	6	48	9.0378	84.6932
1	6	48	12.6876	23.723
1	6	49	11.5318	34.83
1	6	49	11.6696	62.9519
1	7	55	6.9429	33.0058
1	7	54	11.0929	52.1476
1	7	51	11.7143	42.7736
1	7	51	10.0214	37.4958
1	7	55	11.1107	40.4892
1	7	50	8.1679	42.4585
1	7	50	13.475	33.7935
1	7	53	12.2	41.6708
1	7	51	14.2465	31.6667
1	7	51	12.6929	40.6467
1	7	54	10.8464	33.636
1	7	54	7.5643	74.4029
1	7	54	10.4322	130.211
1	7	53	9.85	80.5472
1	7	55	6.9393	77.5912
1	7	54	8.9929	100.12
1	7	55	10.8393	82.2014
1	7	53	8.8679	76.4096
1	7	51	7.4107	62.6244
1	7	54	10.1793	45.2456
2	1	24	16.2924	21.6213
2	1	24	20.6241	20.6353
2	1	25	20.6241	17.6351
2	1	25	26.9063	16.2829
2	1	25	23.1078	10.1839
2	1	25	20.6728	12.6207
2	1	26	23.5461	9.4937
2	1	26	32.7502	48.2148
2	1	27	19.918	11.5079
2	1	27	20.0641	13.9306
2	1	27	25.2749	13.3249
2	1	27	31.4841	11.0712
2	1	27	22.6208	5.3948
2	1	27	25.9567	17.621
2	1	27	23.9844	14.2968
2	1	27	33.0424	15.1701
2	1	27	35.3313	9.4937
2	1	27	33.8947	10.86
2	1	27	28.2699	10.2965
2	1	28	22.0364	12.5925
2	2	28	22.8118	28.1852
2	2	28	30.6293	14.8039
2	2	28	29.3477	15.804
2	2	28	34.4996	13.7334
2	2	28	31.4751	15.9589
2	2	28	28.0918	12.508
2	2	29	28.3737	13.3672
2	2	29	31.552	9.9021
2	2	29	23.1706	15.8744
2	2	29	23.3244	14.7898
2	2	29	27.2459	12.5925
2	2	30	27.9892	20.4663
2	2	31	25.2352	26.6076
2	2	31	28.2222	16.8322
2	2	31	26.0791	20.748
2	2	31	23.2529	14.001
2	2	31	25.7842	22.1566
2	2	31	23.2206	11.5642
2	2	31	28.17	18.5929
2	2	32	23.3984	19.7761
2	3	32	12.0454	24.6638
2	3	32	23.3289	34.087
2	3	32	21.2768	30.8614
2	3	32	22.956	32.5094
2	3	33	21.1215	34.1434
2	3	33	32.614	23.6356
2	3	33	24.6741	28.0021
2	3	34	22.5289	29.2134
2	3	34	22.2183	23.6496
2	3	34	24.577	33.6926
2	3	34	12.6768	26.509
2	3	34	17.1127	24.1285
2	3	34	18.2775	13.987
2	3	34	20.9565	13.8179
2	3	35	24.5576	9.4937
2	3	35	23.5772	8.4936
2	3	35	30.8377	13.663
2	3	35	21.7815	14.4799
2	3	35	21.0632	12.8319
2	3	36	21.7039	9.6204
2	4	36	15.7385	16.1139
2	4	36	17.4448	13.5785
2	4	36	14.2498	12.1558
2	4	36	24.7315	26.509
2	4	37	19.7232	26.9034
2	4	37	18.3009	20.4945
2	4	37	24.0035	20.5226
2	4	38	23.9496	35.9041
2	4	38	22.8643	19.593
2	4	38	21.132	22.396
2	4	38	16.4	18.5507
2	4	38	27.1177	45.1019
2	4	38	25.264	35.1012
2	4	38	22.1161	19.1845
2	4	38	19.7299	18.5929
2	4	38	23.7339	12.2122
2	4	39	26.511	31.9601
2	4	39	18.0178	21.903
2	4	39	19.9119	8.5358
2	4	39	20.977	19.8747
2	5	40	13.495	22.4385
2	5	40	17.4999	18.9875
2	5	40	17.4731	32.2843
2	5	40	17.741	26.1289
2	5	40	25.0209	16.0155
2	5	40	27.6864	19.9313
2	5	41	23.9829	13.6491
2	5	41	27.807	18.0156
2	5	41	27.01	27.9741
2	5	41	23.9762	20.8046
2	5	41	17.5133	42.0174
2	5	42	15.4305	13.3956
2	5	42	15.33	27.9741
2	5	42	11.9144	21.1426
2	5	42	15.7921	35.8339
2	5	42	15.9997	21.9033
2	5	42	20.3596	30.3123
2	5	43	18.404	23.4667
2	5	43	15.7854	34.7211
2	5	44	15.7318	21.8469
2	6	45	17.0847	23.7768
2	6	45	10.6553	33.2986
2	6	45	13.1601	30.5519
2	6	45	13.0128	36.7777
2	6	45	16.3346	30.3125
2	6	46	18.25	21.7344
2	6	46	20.9356	17.72
2	6	46	20.5873	32.0168
2	6	47	15.109	22.7344
2	6	47	13.5418	33.2704
2	6	47	11.1844	17.7341
2	6	47	15.8926	21.6076
2	6	48	15.4506	24.6078
2	6	48	18.5983	36.2847
2	6	48	17.3191	25.298
2	6	48	15.3367	19.2412
2	6	48	15.7251	28.58
2	6	48	17.2119	17.3538
2	6	49	12.477	32.0873
2	6	49	11.1442	23.326
2	7	50	16.251	31.0586
2	7	50	13.0008	33.425
2	7	51	15.5397	27.7767
2	7	51	19.6493	26.8893
2	7	51	12.8723	27.988
2	7	51	13.0897	37.862
2	7	51	13.2971	37.6648
2	7	53	21.3386	36.0731
2	7	53	19.3628	30.467
2	7	53	15.6187	26.5653
2	7	54	8.0613	32.3545
2	7	54	13.6429	34.2138
2	7	54	13.9393	29.4247
2	7	54	13.5243	29.3402
2	7	54	10.8965	33.5095
2	7	54	12.0129	31.3967
2	7	55	15.7471	30.5093
2	7	55	12.1907	30.5093
2	7	55	14.4036	31.2277
2	7	55	15.8953	27.8894
